# Supplementary material for: Study of the influence of socio-economic factors in the international expansion of Spanish franchisors to Latin American countries
Source: PLoS One. 2018 Jan 2;13(1):e0190391. doi: 10.1371/journal.pone.0190391 (PMC5749781; doi:10.1371/journal.pone.0190391)
Supplement: S1 Dataset — (XLSX) [file pone.0190391.s001.xlsx]

## Sheet: Variables
COUNTRY	CHAINS	FRANCHISEES	Country Risk Index	Per Capita Income	Level of unemployment	Density of population	Rate of competitiveness
Argentina	13	553	7	10952	7.2	40.73	3.95
Bolivia	2	3	6	2320	4.4	10.32	3.64
Brazil	14	804	3	12576	6	196.94	4.28
Chile	14	232	2	14501	7.1	17.31	4.69
Colombia	18	184	4	7144	11.2	47.08	4.14
Costa Rica	15	32	3	8669	7.7	4.74	4.31
Cuba	3	4	7	10115	3.3	11.28	3.6
Ecuador	6	17	7	5035	4.2	15.25	3.65
El Salvador	9	10	4	3699	6.7	6.26	3.99
Guatemala	18	155	5	3243	4.1	14.71	4.04
Honduras	0	0	6	2277	6.3	7.78	3.89
Mexico	44	721	3	9699	5.3	119.36	4.19
Nicaragua	0	0	7	1632	8	5.91	3.57
Panama	15	28	3	8373	4.5	3.74	4.33
Paraguay	3	3	5	3957	5.6	6.57	3.49
Peru	10	50	3	5970	7.8	29.62	4.11
Puerto Rico	2	4	2	26734	15.7	3.69	4.49
Dominican Republic	18	35	5	5486	9.9	10.15	3.72
Uruguay	4	6	3	13724	6	3.38	4.23
Venezuela	18	702	7	10728	8.3	29.5	3.48
