# Supplementary material for: Study of the influence of socio-economic factors in the international expansion of Spanish franchisors to Latin American countries
Source: PLoS One. 2018 Jan 2;13(1):e0190391. doi: 10.1371/journal.pone.0190391 (PMC5749781; doi:10.1371/journal.pone.0190391)
Supplement: S2 Dataset — (XLSX) [file pone.0190391.s002.xlsx]

## Sheet: Dataset2
CHAIN	NO. OF OUTLETS	COUNTRY	SECTOR
Adolfo Domínguez	2	Argentina	Fashion
Adolfo Domínguez	2	Bolivia	Fashion
Adolfo Domínguez	9	Brazil	Fashion
Adolfo Domínguez	5	Chile	Fashion
Adolfo Domínguez	2	Colombia	Fashion
Adolfo Domínguez	1	Costa Rica	Fashion
Adolfo Domínguez	2	Ecuador	Fashion
Adolfo Domínguez	1	El Salvador	Fashion
Adolfo Domínguez	2	Guatemala	Fashion
Adolfo Domínguez	34	Mexico	Fashion
Adolfo Domínguez	2	Panama	Fashion
Adolfo Domínguez	2	Peru	Fashion
Adolfo Domínguez	3	Dominican Republic	Fashion
Adolfo Domínguez	2	Uruguay	Fashion
Adolfo Domínguez	2	Venezuela	Fashion
Aire Barcelona	1	Costa Rica	Fashion
Aire Barcelona	1	Guatemala	Fashion
Aire Barcelona	2	Mexico	Fashion
Aire Barcelona	1	Panama	Fashion
Alfa Inmobiliaria	1	Chile	Real estate and financial businesses
Alfa Inmobiliaria	2	Colombia	Real estate and financial businesses
Alfa Inmobiliaria	1	Guatemala	Real estate and financial businesses
Alfa Inmobiliaria	37	Mexico	Real estate and financial businesses
Alfa Inmobiliaria	1	Paraguay	Real estate and financial businesses
Almeida Viajes	3	Brazil	Travel Agency
Almeida Viajes	26	Mexico	Travel Agency
Benedepil	2	Argentina	Beauty and cosmetics
Benedepil	1	Brazil	Beauty and cosmetics
Benedepil	2	Mexico	Beauty and cosmetics
Bershka	5	Colombia	Fashion
Bershka	1	El Salvador	Fashion
Bershka	2	Guatemala	Fashion
Bershka	43	Mexico	Fashion
Bershka	1	Dominican Republic	Fashion
Bershka	11	Venezuela	Fashion
Bimba y Lola	2	Colombia	Fashion
Bimba y Lola	1	Costa Rica	Fashion
Biothecare Estétika	2	Mexico	Beauty and cosmetics
Body Factory	1	Argentina	Beauty and cosmetics
CE Consulting	1	Argentina	Specialized shops
CE Consulting	1	Cuba	Specialized shops
CE Consulting	1	Guatemala	Specialized shops
CE Consulting	1	Mexico	Specialized shops
Centronet	2	Mexico	Dry cleaners
Centronet	2	Panama	Dry cleaners
Charanga	4	Brazil	Fashion
Charanga	1	Venezuela	Fashion
Charlotte	1	Mexico	Hotels and restaurants
Clean & Clean	5	Colombia	Dry cleaners
Clean & Clean	1	Costa Rica	Dry cleaners
Clean & Clean	1	Guatemala	Dry cleaners
Clean & Clean	21	Mexico	Dry cleaners
Clean & Clean	5	Panama	Dry cleaners
Clean & Clean	4	Peru	Dry cleaners
Clean & Clean	1	Dominican Republic	Dry cleaners
Clean & Clean	15	Venezuela	Dry cleaners
Clean Master	3	Dominican Republic	Dry cleaners
Cortefiel	1	Costa Rica	Fashion
Cortefiel	9	Mexico	Fashion
Custo Barcelona	2	Colombia	Fashion
Custo Barcelona	3	Puerto Rico	Fashion
Custo Barcelona	1	Dominican Republic	Fashion
Custo Barcelona	2	Venezuela	Fashion
Dándara	1	Costa Rica	Fashion
DIA	448	Argentina	Food
DIA	408	Brazil	Food
Ecolider	1	Chile	Recycling and Consumables
Ecolider	1	Colombia	Recycling and Consumables
Ecolider	2	Mexico	Recycling and Consumables
Ecolider	2	Peru	Recycling and Consumables
Ecolider	2	Dominican Republic	Recycling and Consumables
Ecolider	4	Venezuela	Recycling and Consumables
El Barril del Tapeo	1	Mexico	Hotels and restaurants
Eurotex	1	Cuba	Specialized shops
Forempresa	1	Mexico	Specialized shops
Gaes	11	Argentina	Health and personal care
Gaes	21	Chile	Health and personal care
Golden Class	2	Mexico	Health and personal care
Grupo Prosolar	10	Mexico	Renewable energy
Higiensec	1	Chile	Dry cleaners
Higiensec	1	Venezuela	Dry cleaners
Imaginarium	9	Argentina	Specialized shops
Imaginarium	11	Colombia	Specialized shops
Imaginarium	2	Ecuador	Specialized shops
Imaginarium	10	Mexico	Specialized shops
Imaginarium	2	Panama	Specialized shops
Imaginarium	2	Peru	Specialized shops
Imaginarium	1	Dominican Republic	Specialized shops
Imaginarium	1	Uruguay	Specialized shops
Imaginarium	5	Venezuela	Specialized shops
KA International	1	Costa Rica	Decoration
KA International	1	El Salvador	Decoration
KA International	1	Guatemala	Decoration
KA International	8	Mexico	Decoration
KA International	1	Panama	Decoration
KA International	1	Dominican Republic	Decoration
KA International	1	Venezuela	Decoration
La Jabonería Galesa	1	El Salvador	Beauty and cosmetics
La Jabonería Galesa	2	Guatemala	Beauty and cosmetics
Llongeras	22	Argentina	Beauty and cosmetics
Llongeras	1	Brazil	Beauty and cosmetics
Llongeras	1	Ecuador	Beauty and cosmetics
Llongeras	1	Dominican Republic	Beauty and cosmetics
Maison Decor	1	Mexico	Decoration
Mango	3	Argentina	Fashion
Mango	1	Brazil	Fashion
Mango	10	Chile	Fashion
Mango	13	Colombia	Fashion
Mango	1	Costa Rica	Fashion
Mango	2	Cuba	Fashion
Mango	6	Ecuador	Fashion
Mango	1	El Salvador	Fashion
Mango	1	Guatemala	Fashion
Mango	23	Mexico	Fashion
Mango	1	Panama	Fashion
Mango	1	Paraguay	Fashion
Mango	8	Peru	Fashion
Mango	2	Dominican Republic	Fashion
Mango	3	Venezuela	Fashion
Massimo Dutti	3	Colombia	Fashion
Massimo Dutti	1	Costa Rica	Fashion
Massimo Dutti	1	Guatemala	Fashion
Massimo Dutti	29	Mexico	Fashion
MRW	601	Venezuela	Transport services
Naturhouse	1	Chile	Health and personal care
Naturhouse	27	Mexico	Health and personal care
Naturhouse	3	Dominican Republic	Health and personal care
Neck & Neck	13	Mexico	Fashion
No+Vello	268	Brazil	Beauty and cosmetics
No+Vello	1	El Salvador	Beauty and cosmetics
No+Vello	2	Guatemala	Beauty and cosmetics
No+Vello	72	Mexico	Beauty and cosmetics
Oh My Cut!	1	Mexico	Beauty and cosmetics
Oysho	31	Mexico	Fashion
Pans & Company	1	El Salvador	Hotels and restaurants
Pans & Company	5	Guatemala	Hotels and restaurants
Party Fiesta	2	Panama	Specialized shops
Party Fiesta	1	Dominican Republic	Specialized shops
Pili Carrera	4	Mexico	Beauty and cosmetics
Pili Carrera	1	Panama	Beauty and cosmetics
Pizzerías Voy Volando	2	Panama	Hotels and restaurants
Pressto	5	Brazil	Dry cleaners
Pressto	50	Chile	Dry cleaners
Pressto	15	Colombia	Dry cleaners
Pressto	3	Costa Rica	Dry cleaners
Pressto	119	Mexico	Dry cleaners
Pressto	3	Panama	Dry cleaners
Pressto	20	Peru	Dry cleaners
Pressto	8	Dominican Republic	Dry cleaners
Pressto	13	Venezuela	Dry cleaners
Publipan	2	Argentina	Marketing and communication
Publipan	70	Brazil	Marketing and communication
Publipan	9	Colombia	Marketing and communication
Publipan	15	Costa Rica	Marketing and communication
Publipan	5	Ecuador	Marketing and communication
Publipan	2	Mexico	Marketing and communication
Publipan	2	Peru	Marketing and communication
Publipan	18	Venezuela	Marketing and communication
Pull & Bear	1	El Salvador	Fashion
Pull & Bear	2	Guatemala	Fashion
Pull & Bear	35	Mexico	Fashion
Pull & Bear	3	Venezuela	Fashion
Pulsazione	7	Argentina	Beauty and cosmetics
Pulsazione	1	Brazil	Beauty and cosmetics
Pulsazione	1	Colombia	Beauty and cosmetics
Pulsazione	2	Mexico	Beauty and cosmetics
Recycling System	14	Mexico	Recycling and Consumables
Recycling System	4	Venezuela	Recycling and Consumables
Roberto Verino	1	Mexico	Fashion
Rosa Clará	1	Brazil	Fashion
Rosa Clará	1	Costa Rica	Fashion
Rosa Clará	1	Guatemala	Fashion
Rosa Clará	5	Mexico	Fashion
Rosa Clará	1	Panama	Fashion
Saboreaté y Café	2	Brazil	Hotels and restaurants
Serhogar System	1	Mexico	Specialized shops
SN Servicios Normativos	36	Argentina	Consulting
SN Servicios Normativos	1	Bolivia	Consulting
SN Servicios Normativos	5	Chile	Consulting
SN Servicios Normativos	9	Mexico	Consulting
SN Servicios Normativos	1	Paraguay	Consulting
SN Servicios Normativos	1	Peru	Consulting
SN Servicios Normativos	1	Uruguay	Consulting
Springfield	20	Mexico	Fashion
Springfield	7	Peru	Fashion
Springfield	1	Dominican Republic	Fashion
StopStress	1	Chile	Specialized shops
Stradivarius	5	Colombia	Fashion
Stradivarius	1	Guatemala	Fashion
Stradivarius	1	Dominican Republic	Fashion
Taylor&Co	1	Chile	Specialized shops
Telepizza	122	Chile	Hotels and restaurants
Telepizza	92	Colombia	Hotels and restaurants
Telepizza	128	Guatemala	Hotels and restaurants
Telepizza	2	Peru	Hotels and restaurants
Trucco	1	Costa Rica	Fashion
Trucco	1	Ecuador	Fashion
Trucco	1	Guatemala	Fashion
Trucco	1	Panama	Fashion
Trucco	2	Dominican Republic	Fashion
Uterqüe	4	Mexico	Fashion
Vellatelia	2	Colombia	Beauty and cosmetics
Vellatelia	1	Mexico	Beauty and cosmetics
Vibro Slim & Fit	2	Mexico	Beauty and cosmetics
Vibro Slim & Fit	2	Venezuela	Beauty and cosmetics
Women Secret	6	Chile	Fashion
Women Secret	5	Colombia	Fashion
Women Secret	1	Costa Rica	Fashion
Women Secret	25	Mexico	Fashion
Women Secret	2	Panama	Fashion
Women Secret	1	Dominican Republic	Fashion
Women Secret	5	Venezuela	Fashion
Zara	9	Argentina	Fashion
Zara	30	Brazil	Fashion
Zara	7	Chile	Fashion
Zara	9	Colombia	Fashion
Zara	2	Costa Rica	Fashion
Zara	2	El Salvador	Fashion
Zara	2	Guatemala	Fashion
Zara	50	Mexico	Fashion
Zara	2	Panama	Fashion
Zara	1	Puerto Rico	Fashion
Zara	2	Dominican Republic	Fashion
Zara	2	Uruguay	Fashion
Zara	11	Venezuela	Fashion
Zara Home	16	Mexico	Fashion
